# Supplementary material for: Measurement-Based Optimization of a Lightweight Upper-Extremity Rehabilitation Exoskeleton for Task-Oriented Treatment
Source: Sensors (Basel). 2026 Mar 15;26(6):1849. doi: 10.3390/s26061849 (PMC13030215; doi:10.3390/s26061849)
Supplement: Supplementary file 1 [file sensors-26-01849-s001.zip]

Archive with 1 entries (1 files):
- sensors-4197614-supplementary.pdf
